# Supplementary material for: Biodistribution of Polyaldehydedextran Nanoparticle-Encapsulated Epirubicin in Ovarian Tumor-Bearing Mice via Optical Imaging
Source: Int J Mol Sci. 2025 Jan 24;26(3):970. doi: 10.3390/ijms26030970 (PMC11817601; doi:10.3390/ijms26030970)
Supplement: Supplementary file 1 [file ijms-26-00970-s001.zip]

Archive with 1 entries (1 files):
- ijms-3352479-supplementary.pdf
